# Supplementary material for: Primary effusion lymphoma enhancer connectome links super-enhancers to dependency factors
Source: Nat Commun. 2020 Dec 9;11:6318. doi: 10.1038/s41467-020-20136-w (PMC7726151; doi:10.1038/s41467-020-20136-w)
Supplement: Supplementary file 3 — Supplementary Data 1 [file 41467_2020_20136_MOESM3_ESM.xlsx]

## Sheet: Sheet1
Column1	Column2	Column3	Column4
Data S1. SE linked genes in PEL
BCBL1	BC3	BC1	JSC
AAAS	ABCA7	ACTN4	ABCC3
AAMP	ACTL10	ADAMTSL4	ABCG1
ABCF1	ACTN4	ADAMTSL4-AS1	ACBD4
ABI3BP	ADAMTSL4	ADD3	ACOX2
ACBD4	ADAMTSL4-AS1	ADD3-AS1	ACTL10
ACTL10	ADD3	AEN	ACTN4
ACTN4	AFG3L1P	AHI1	ADAM17
ACTR2	AHI1	AKAP2	ADAMTSL4
ADAM15	AHNAK	ALDH3B1	ADAMTSL4-AS1
ADAM22	AKAP2	AMPH	ADD3
ADAM9	ALDH3B1	ANKMY1	ADPGK
ADAMTSL4	ALOX5AP	ANKRD30A	ADPGK-AS1
ADAMTSL4-AS1	AMER3	ANKRD46	AGAP3
ADAR	AMPH	ANP32A	AGFG2
ADD3	ANKFY1	ANP32B	AHI1
ADD3-AS1	ANKMY1	AP3M2	AHNAK
ADGRA2	ANKRD12	APOLD1	AKAP2
ADPGK	ANXA2R	ARID2	AKAP9
ADPGK-AS1	APBA2	ATN1	AKIRIN2
ADRB1	APOLD1	ATP5F1D	AKNA
AEN	ARID1A	ATXN7L3	AKT1S1
AFF1	ARID2	AUTS2	ALDH3B1
AFF1-AS1	ASNA1	AZIN1	ALOX5AP
AFG3L1P	ATG5	BATF	ALOXE3
AFTPH	BAK1	BORCS5	ALPK1
AGAP1	BCOR	C12orf57	AMER3
AGFG2	BORCS5	C5orf56	AMN1
AGPAT1	BRINP3	C8orf31	ANAPC16
AHNAK	BVES	C8orf37	ANKMY1
AIM2	BVES-AS1	C8orf37-AS1	ANKRD12
AKAP2	C19orf24	CALR	ANKRD13D
AKTIP	C20orf144	CAMSAP2	ANKRD46
ALDH1L2	C2orf42	CAPN10	ANP32A
ALKBH3	C5orf56	CAPN10-DT	ANP32B
ALKBH3-AS1	CABIN1	CAPN2	ANXA11
ALS2CR12	CAMSAP2	CASC11	ANXA2R
AMER3	CASC11	CASP3	AP1AR
AMN1	CASP3	CBARP	AP2S1
AMZ2	CBFA2T2	CCDC114	APOBEC3A
AMZ2P1	CCDC114	CCN4	APOBEC3A_B
FAM221A	SPON2	CCND2	IRF2
ANAPC5	CCDC12	CCR2	APOBEC3B
ANKDD1A	CCDC88C	CCR5	APOLD1
ANKRD12	CCR7	CCR7	ARF6
ANKRD13D	CD58	CD48	ARHGAP30
ANKRD16	CD70	CD70	ARHGDIA
ANKRD28	CDKN1B	CD86	ARHGDIB
ANKRD30A	CENPBD1	CDKN1B	ARHGEF2
ANKRD34A	CFLAR	CENPU	ARID1A
ANKRD46	CFLAR-AS1	CFAP61	ARID2
ANKS1A	CHAF1A	CFLAR	ARTN
ANP32B	CIC	CHD2	ASB16-AS1
ANXA2	CIRBP	CHST15	ASCC1
ANXA2R	CIRBP-AS1	CIITA	ASXL1
AP3M2	CKS1B	CKS1B	ATF5
AP5B1	CLIC5	CLECL1	ATG5
APIP	CMTM7	CLYBL	ATP11B
APOBEC3A	CMTM8	CORO1C	ATP5F1B
APOBEC3A_B	CNN2	CPEB4	ATP5F1D
APOBEC3B	CORO1C	CSK	ATP6V0A2
APOBEC3H	CPEB4	CSMD1	ATXN1
APOLD1	CREBL2	CUL1	ATXN7L1
APTR	CRTC2	CXXC5	ATXN7L3
ARF6	CSK	CXXC5-AS1	AURKB
ARHGAP30	CTSS	DCST2	B4GALT3
ARHGEF12	CXXC5	DUSP16	BAK1
ARHGEF3	DAZAP1	DUSP22	BATF
ARHGEF33	DCST2	DUSP28	BBS4
ARID1A	DDX47	EFHD2	BCL3
ARID1B	DEF8	EIF3H	BCL7A
ARID3B	DENND4B	EMG1	BCLAF1
ARL6IP5	DHX16	EMP3	BMT2
ARPC2	DUSP22	EPS15L1	BORCS6
ARPP19	DUSP28	EYA1	BPESC1
ASH2L	DYNLT1	FAM53B	BTN2A1
ASNA1	E2F6	FBXO43	BTN3A2
ASPH	EIF3K	FLAD1	BVES-AS1
ASXL1	ELMSAN1	FRMD8	C19orf24
ASZ1	EMP3	GAB1	C1QTNF6
ATAT1	ENSA	GASAL1	C20orf144
ATF7	EPDR1	GGACT	C2CD2
ATF7IP	FAM53B	GLCCI1	C5orf56
ATG3	FAM53B-AS1	GPR25	C8orf31
ATG5	FAM78A	GPRIN3	CA11
ATP11B	FBXW9	GREB1	CABS1
ATP5F1B	FLAD1	HBS1L	CACNA1G
ATP5F1D	FLJ32255	HDAC7	CACNA1G-AS1
ATP6V1C1	FLJ37453	HDDC3	CACNB1
ATP6V1H	FNDC3B	HDGF	CADM1
ATP8A2	FRG2DP	HIVEP2	CALCOCO2
AURKB	FRMD8	HLA-DMA	CAMSAP2
AUTS2	FUK	HOOK2	CAMTA2
AZIN1	GADD45B	HOXB9	CAPN2
AZIN1-AS1	GALNT2	IER5	CASC11
B2M	GCN1	IGF2BP3	CASP2
BABAM2	GGNBP1	IKBKB	CASP3
BACH1	GLCCI1	IKBKE	CBARP
BAG4	GNAI2	IKZF1	CBFA2T2
BATF	GNG7	IKZF3	CBX6
BAZ2A	GPR148	IL12A-AS1	CCDC114
BCAS1	GPR19	IL2RB	CCDC137
BCAS3	GPR25	INAVA	CCDC57
BCOR	GRAMD4	INPP4A	CCDC88C
BHLHE40	GREB1	INSRR	CCL1
BHLHE40-AS1	GRK2	IRF2	CCN4
PLPBP	GSK3A	IRF2BP2	CCND2
BICDL1	GTSE1	IRF2BPL	CCR2
BISPR	HDAC7	IRF4	CCR5
BMPR1B	HIP1	ISG20	CCR7
BORCS5	HMGB1	ISG20L2	CD2
BORCS6	HNRNPF	ITPKB	CD300E
BRD2	HOOK2	ITPKB-IT1	CD48
BRE-AS1	HOXB9	JUNB	CD70
BRF2	ICA1	KLF10	CD86
BRI3BP	ICE2	KMT2E	CD93
BRIX1	IER2	LACTB2	CDK5
BRPF1	IGF1R	LACTB2-AS1	CDKN1B
BST2	IGF2BP3	LENEP	CDKN2AIP
BTN2A1	IKZF1	LINC00398	CEL
BTN2A2	IKZF3	LINC00537	CENPBD1P1
BTN2A3P	IL12A	LINC00824	CENPU
BTN3A2	IL12A-AS1	LINC01004	CEP128
BZW1	IL2RB	LINC01100	CERS2
C11orf91	INAVA	LINC01410	CFLAR
C15orf48	INPP4A	LINC01484	CFLAR-AS1
C19orf24	IRAIN	LINC01578	CHD2
C1GALT1	IRF2	LINC01629	CHST11
C1orf21	IRF2BPL	LINC02245	CIC
C1orf74	IRF4	LINC02255	CIITA
C1QTNF6	ISCU	LINC02288	CIRBP
C2	ITPKB	LINC02362	CIRBP-AS1
C20orf144	ITPKB-IT1	LINC02363	CISD3
C20orf203	IZUMO4	LINC02384	CKS1B
C4orf46	JADE1	LINC02427	CLEC2D
C5orf56	JCAD	LOC100505921	CLECL1
C6orf106	JUNB	LOC101927359	CLIC5
C6orf136	KANSL1	LOC101927543	CLPTM1L
C6orf48	KANSL1-AS1	LOC101927948	CLYBL
C8orf31	KIF22	LOC101927967	CNTNAP2
C8orf37-AS1	KIF3B	LOC101929420	COBL
CACYBP	KMT2E	LOC101929897	COL25A1
CADM1	KMT2E-AS1	LOC102467080	CPEB2
CAMK4	KSR1	LOC102724297	CPEB2-DT
CAMSAP2	LARGE1	LOC102724601	CREBL2
CASC11	LARP1	LOC105372672	CSGALNACT1
CASP10	LARS2	LOC105374820	CSK
CASP3	LDLR	LOC105378047	CSMD1
CASP8	LENEP	LOC105378137	CTBP1
CBARP	LHPP	LOC374443	CTBP1-AS
CBFA2T2	LIMD1	LOC648987	CTBP1-DT
CBX3	LINC00336	LRRC14	CTC1
CBX6	LINC00545	LY6E-DT	CTNNA3
CCDC102B	LINC00899	LY9	CUTA
CCDC114	LINC01004	MALAT1	CXXC5
CCDC117	LINC01089	MAN2A2	CXXC5-AS1
CCDC126	LINC01100	MAP3K14	CYB561D2
CCDC146	LINC01351	MCL1	CYHR1
CCDC149	LINC01629	MCTP2	CYTH4
CCDC34	LINC01816	MDM4	DAD1
CCDC80	LINC02288	MEF2D	DCSTAMP
CCDC85B	LINC02362	MIR1208	DCTN2
CCDC88C	LMNB2	MIR142	DCUN1D3
CCN4	LOC100130872	MIR196A1	DDC
CCNB2	LOC100130987	MIR21	DDIT4
CCND2	LOC100132356	MIR3139	DHDH
CCND2-AS1	LOC100505921	MIR3175	DHRS13
CCR2	LOC100506476	MIR3610	DIAPH1
CCR3	LOC100506639	MIR3662	DLEU1
CCR5	LOC100996263	MIR4258	DLEU2
CCR6	LOC102723809	MIR4477A	DNAJC14
CCR7	LOC105371763	MIR4477B	DNAJC5B
CCT3	LOC153684	MIR4513	DPYS
CD200R1	LOC388813	MIR4691	DRD2
CD300E	LOC648987	MIR4736	DSC2
CD48	LOC730668	MIR5188	DSC3
CD58	MALAT1	MIR548A2	DSCAS
CD59	MANSC1	MIR548H4	DUSP22
CD70	MAP4K1	MIR5684	DUSP28
CD86	MBP	MIR6782	DYRK3
CDC42BPB	MCL1	MIR7113	E2F2
CDC42SE2	MED29	MIR7848	EEF1DP3
CDK17	MEF2D	MRPL24	EHF
CDKN1B	MGAT5	MSC	EIF3H
CDKN2A	MIDN	MSC-AS1	EIF3K
CDKN2B	MIR142	MXI1	EIF4A3
CDKN2B-AS1	MIR196A1	MYB	ELF2
CDKN2C	MIR21	MYC	EMP3
CENPBD1	MIR3680-1	N4BP2	ENG
CEP152	MIR3680-2	NBPF10	ENO3
CEP295NL	MIR4258	NBPF19	ENSA
CEP350	MIR4505	NBPF20	EPB41L4A
CFAP54	MIR4513	NBPF25P	EPN3
CFAP61	MIR4691	NBPF9	EPOP
CFHR3	MIR4726	NCALD	EPS15L1
CFLAR	MIR4734	NCAM2	ERP27
CFLAR-AS1	MIR4736	NCAPD2	EXOSC4
CFTR	MIR4763	NCOA2	EXT1
CHD2	MIR5188	NDRG1	EYA4
CHD9	MIR548A2	NDUFAF6	FABP7
CHEK2	MIR5684	NDUFS8	FAM129A
CHERP	MIR6079	NEAT1	FAM49B
CHST11	MIR6737	NEK8	FAM53B
CHST15	MIR7108	NFIB	FAM53B-AS1
CHSY1	MIR7113	NSMCE2	FAM78A
CIRBP	MIRLET7A3	NT5C3A	FANCA
CIRBP-AS1	MIRLET7B	NTRK1	FASN
CISD3	MIRLET7BHG	ODF3B	FASTK
CKS1B	MLLT6	OGDH	FBXL17
CLDN11	MOB3A	OXR1	FCHSD1
CLEC2B	MSI2	PALM2-AKAP2	FGFR1OP2
CLEC2D	MSL1	PBXIP1	FKRP
CLECL1	MTUS1	PCCA	FLAD1
CLHC1	MYB	PCDH10	FLI1
CLIC1	MYC	PEAR1	FLJ32255
CLIC5	MYO1E	PHB2	FLJ33534
CLMP	NAB2	PHF20L1	FMNL1
CLPTM1L	NACA	PLEC	FOXN2
CLTC	NACC1	PMVK	FRG1-DT
CLUAP1	NBPF10	PPP1R35	FRG2DP
CLYBL	NBPF19	PRCC	FRMD6
CMIP	NBPF20	PRDM1	FRMD6-AS1
CNIH4	NBPF25P	PRDX2	FRMD6-AS2
COG4	NBPF9	PRIMPOL	FRMD8
COPS7B	NCAM2	PSMB8	FTL
COQ10B	NCOR2	PSMB8-AS1	FUK
CORO1C	NDUFS8	PSTPIP1	GAB1
CPEB4	NEAT1	PTCSC1	GALM
CPNE9	NECAB3	PTPN6	GALNT14
CRABP2	NEDD4L	PVT1	GALNTL6
CRADD	NFATC2	PYGO2	GAS7
CREBL2	NFIB	RABGAP1L	GGA1
CREG1	NFIX	RAD21	GGNBP1
CSGALNACT1	NOTCH2	RAD21-AS1	GJD3
CSK	NOTCH2NLA	RAD23A	GLCCI1
CSMD3	NOTCH2NLB	RAPGEF1	GNAI2
CSNK2B	NOTCH2NLC	RDH10	GNAQ
CTC1	NOTCH2NLR	RECQL4	GOLGB1
CTDSP1	NR1D1	RHPN1	GPC3
CTHRC1	NRM	RNF19A	GPR19
CTIF	NSMCE2	RNF213	GPR25
CTNNA3	ODF3B	RNF43	GPR37
CUEDC1	OGDH	RORA	GPRIN3
CUL1	ORC2	RORA-AS1	GRAMD4
CYTH1	PAF1	RPA3	GRB10
DBF4	PAFAH1B3	RPL23AP32	GRB7
DCAF13	PAGR1	RPS2P32	GRHL2
DCC	PALM2	RRNAD1	GRIN2D
DCLRE1A	PALM2-AKAP2	SCARNA12	GRINA
DCST1	PDE4A	SEL1L	GRK2
DCST1-AS1	PDE4DIP	SHC1	GRK3
DCTN2	PHACTR4	SLA	GRWD1
DCUN1D3	PLPP3	SLAMF7	GTF2A1
DDHD2	POPDC3	SLC1A4	GTF3C5
DDX12P	PPP1R18	SLC22A5	GUCY1A1
DEDD	PPP1R37	SLC25A45	GUCY1B1
DEF8	PRDM1	SMAD3	GZF1
DENND1A	PRDX2	SNTB1	HBS1L
DENND1B	PRIMPOL	SNX10	HCG11
DGCR2	PRRT2	SOX5	HCST
DHDH	PSTPIP1	SPAG1	HDAC3
DHX16	PVT1	SPRED2	HDGF
DHX40	PXN-AS1	SPTBN1	HES7
DHX57	RAI1	SRGAP2	HEXIM1
DIPK1A	RAI1-AS1	ST3GAL1	HEXIM2
DLEU1	RALGDS	SUPT4H1	HIP1
DMXL2	RANBP3	SYK	HIST1H2AE
DNAJB14	RAPGEF1	TALAM1	HIST1H2BG
DNAJC5B	RCN2	TAP1	HIST1H2BI
DSC3	RHEBL1	TERT	HIST1H3G
DSTYK	RHOF	TG	HLA-DMA
DUSP16	RHOU	TMEM143	HLA-DMB
DUSP22	RNF157	TNFAIP8	HMGN4
DYRK3	RNF157-AS1	TNK2-AS1	HNRNPF
E2F2	RNF167	TP53INP1	HNRNPLL
EFEMP2	RNF213	TP73	HOOK2
EFHC1	RNF43	TRAM1	HOPX
EFHD2	RNPEPL1	TRG-AS1	HOXB9
EHBP1L1	RNU6-2	TRIB1	HPD
EHF	RORA	TRPM8	HS3ST3B1
EHMT2	RORA-AS1	TSPOAP1	HSD17B8
EIF3K	RPA3	TSPOAP1-AS1	HSF5
EIF4EBP1	RPL23AP32	TUBD1	HSPA13
ELF2	RPLP0	TUT1	HTR1E
ELK3	RREB1	TXNDC11	ICA1
ELK4	RTBDN	TYMP	ID2
ELMO1	SAMSN1	TYRO3	ID2-AS1
EML6	SAMSN1-AS1	UBC	IER2
EMP3	SART3	UBE2D2	IFT80
ENSA	SCLT1	UBR5-AS1	IGF1R
ENTPD1-AS1	SEC22B	UBTF	IGF2BP3
ENTPD4	SEC22B2	UMAD1	IGSF9
EPS15L1	SEC22B3	UMODL1	IKZF1
EPS8	SFN	UMODL1-AS1	IKZF3
ERC1	SGSH	UNC45A	IL10
ERLIN2	SHC1	UST	IL12A
ETFDH	SIM2	UTP23	IL12A-AS1
EXOSC4	SLC25A11	VMP1	IL16
EXT1	SLC25A45	WASHC5	IL17A
EYA1	SLC26A11	XPNPEP1	IL19
EZH2	SLC39A1	ZBTB21	IL22
F11R	SLC48A1	ZBTB38	IL26
FALEC	SLC7A5P2	ZBTB7B	IL2RB
FAM126A	SMAD3	ZC3H3	IL4I1
FAM126B	SMARCA4	ZC3H7A	ILDR1
FAM160B1	SMG1P3	ZCCHC3	INAVA
FAM163A	SNORD3J	ZNF217	INPP4A
FAM171B	SNX18	ZNF281	INPP5B
FAM208B	SPEN	ZNF592	INTS13
FAM214A	SPIDR	ZNF775	IRF1
GRAMD2A	MDM2		LINC01821
FAM78A	SPRED2		IRF2BP2
FAM81A	SPTBN1		IRF4
FAM86HP	SREBF1		ITGB1
FAM89B	SRPK2		ITPKB
FANCA	SRSF1		ITPKB-IT1
FASTKD3	SSH1		ITPR2
FBH1	ST3GAL3		IZUMO4
FBN1	STARD3NL		JADE1
FBXO24	STAT6		JAKMIP1
FBXO3	STK11		JUNB
FBXO43	STK40		JUND
FCMR	STX10		KBTBD2
FGFR1	SUB1		KCNA2
FGL2	SUPT4H1		KCNA3
FHAD1	SYK		KCNK12
FIBP	SYTL3		KCNN4
FITM2	TALAM1		KDM4A
FKBP5	TENT5C		KDM4A-AS1
FLAD1	TERT		KDM7A
FLJ13224	TIMM13		KDM7A-DT
FLJ32255	TMED1		KIF21B
FLJ37453	TMEM143		KIF3B
FLOT1	TMEM259		KIF5A
FMN2	TMPRSS6		KIFC1
FMNL1	TMPRSS9		KIFC2
FNDC3B	TNFSF9		KLF13
FNIP2	TNK2		KLF2
FOSL1	TNK2-AS1		KMT2E
FOSL2	TNPO2		KMT2E-AS1
FOXN2	TOM1L2		KMT5A
FRMD6	TP53TG3HP		KSR1
FRMD8	TP73		LAMB1
FTL	TRAF3		LAMB4
FTO	TRAM2		LAMTOR2
FUK	TRERF1		LARGE1
FYN	TRG-AS1		LASP1
GAB1	TRIB1		LDHD
GABPB1	TRIM52		LDLR
GALK1	TRIM52-AS1		LEF1
GALM	TRIO		LEF1-AS1
GALNT5	TRIR		LENEP
GALNTL6	TRMO		LGALS1
GASAL1	TRMT1		LHFPL3-AS2
GATA3	TSPOAP1		LINC00299
GATA3-AS1	TSPOAP1-AS1		LINC00324
GATM	TUT1		LINC00336
GCN1	TXNDC11		LINC00398
GCNT2	TYMP		LINC00431
GCNT4	UBALD2		LINC00448
GDAP1L1	UBC		LINC00461
GDF6	ULK3		LINC00649
GDI2	UMAD1		LINC00656
GGA3	USPL1		LINC00672
GGACT	VDR		LINC00857
GLCCI1	VMP1		LINC01004
GLI1	VOPP1		LINC01063
GNA13	WSCD2		LINC01089
GOLGA8S	XPNPEP1		LINC01090
GOLPH3	YWHAQ		LINC01100
GPANK1	ZBTB1		LINC01132
GPBAR1	ZBTB25		LINC01221
GPCPD1	ZBTB38		LINC01222
GPNMB	ZBTB7B		LINC01262
GPR108	ZFP36		LINC01477
GPR148	ZKSCAN5		LINC01512
GPR160	ZNF394		LINC01539
GPR19	ZNF592		LINC01578
GPR25	ZNF595		LINC01588
GPRIN3	ZNF718		LINC01599
GPSM3	ZSCAN25		LINC01727
GRAMD4			LINC01902
GRB2			LINC01949
GREM2			LINC02053
GRIN2A			LINC02245
GRIN2D			LINC02255
GRK2			LINC02265
GRWD1			LINC02308
GS1-124K5.11			LINC02332
GTF2A1			LINC02347
GUCY1A1			LINC02362
H2AFZ			LINC02363
H3F3B			LINC02367
HACE1			LINC02384
HBS1L			LINC02427
HCG11			LINC02432
HCG25			LINC02542
HDAC9			LINC02573
HDGF			LINCMD1
HERPUD1			LMNB1
HES7			LMNB1-DT
HEXIM2			LOC100049716
HIST1H1D			LOC100130075
HIST1H1E			LOC100130872
HIST1H2AC			LOC100130987
HIST1H2AD			LOC100287808
HIST1H2AE			LOC100505921
HIST1H2AG			LOC101927051
HIST1H2BC			LOC101927377
HIST1H2BD			LOC101928012
HIST1H2BF			LOC101928034
HIST1H2BG			LOC101928120
HIST1H2BH			LOC101928126
HIST1H2BI			LOC101928163
HIST1H2BJ			LOC101928343
HIST1H2BK			LOC101928433
HIST1H3D			LOC101928504
HIST1H3F			LOC101928961
HIST1H3G			LOC101929095
HIST1H4E			LOC101929380
HIST1H4H			LOC101929592
HIST1H4I			LOC101929705
HK2			LOC102467080
HLA-DMA			LOC102724297
HLA-DMB			LOC102724596
HLA-DOA			LOC105369728
HLCS			LOC105371824
HMGN4			LOC105372672
HNRNPA2B1			LOC105375545
HNRNPA3			LOC105375713
HNRNPF			LOC105375773
HNRNPLL			LOC105378047
HOOK2			LOC105379143
HOXB7			LOC105379514
HOXB8			LOC112268173
HOXB9			LOC153684
HPD			LOC284788
HS1BP3			LOC285819
HSCB			LOC339192
HSD17B8			LOC374443
HSDL1			LOC388813
HSF5			LOC400800
HSPA1A			LOC642484
HSPA1B			LOC648987
HSPA1L			LOC730100
HSPA4L			LRRC38
HSPA8			LRRTM3
HSPD1			LSM10
HSPE1			LSM2
HSPE1-MOB4			LSM4
ICE2			LTBP4
IDO1			LUZP6
IDO2			LY6E
IER2			LY6E-DT
IER3			LY9
IER3-AS1			LYRM1
IFI16			MAF1
IFNG			MALAT1
IGF1R			MAP2K3
IGF2BP3			MAP3K12
IKBKB			MAP3K14
IKZF3			MAP3K14-AS1
IL10			MAP4K1
IL12A			MAPKAPK2
IL12A-AS1			MAST1
IL17A			MBD6
IL19			MBP
IL21R			MCL1
IL22			MCM3
IL2RB			MCRIP1
IL6			MDC1
ILDR1			MDM2
INAVA			MED24
INPP4A			MED29
INPP5B			MEF2C-AS2
INTU			MEF2D
IQCJ-SCHIP1			MGA
IRAIN			MGC12916
IRF1			MICAL2
IRF2			MIDN
IRF2BP2			MIR1208
IRF2BPL			MIR133B
IRF4			MIR142
IRF6			MIR181A1HG
ISCU			MIR205
ISG20			MIR205HG
ISG20L2			MIR21
ITGA4			MIR219A1
ITGA8			MIR3139
ITGB4			MIR3175
ITPKB			MIR3188
ITPKB-IT1			MIR3662
ITPR1			MIR4258
ITPR1-DT			MIR4280
ITPR2			MIR4471
JARID2			MIR4513
JARID2-AS1			MIR4521
JCAD			MIR4530
JMJD6			MIR4691
JUNB			MIR4736
KANK1			MIR4751
KANSL1			MIR5188
KANSL1-AS1			MIR5194
KAT5			MIR548A2
KAT6A			MIR548H4
KBTBD2			MIR5684
KCNIP1			MIR5787
KCNK12			MIR6079
KCTD2			MIR6124
KCTD7			MIR626
KDM2A			MIR661
KDM7A			MIR6753
KDM7A-DT			MIR6782
KDM8			MIR6807
KIAA0100			MIR6847
KIF21B			MIR6877
KIF3B			MIR7113
KIF5A			MIR9-2
KLF10			MKLN1
KLF2			MKLN1-AS
KLHDC9			MLLT6
KLK2			MOB3A
KLK3			MRPL24
KLKP1			MRPS6
KLRF2			MSC
KMT2E			MSC-AS1
KMT2E-AS1			MSL1
KMT5A			MSRB1
KSR1			MTF1
L3MBTL3			MTPN
LDLR			MUC7
LENEP			MYB
LETM2			MYC
LGR4			MYO18B
LHFPL3			MYO3B
LHFPL3-AS2			MYO5B
LIMA1			MZF1
LIN28B			MZF1-AS1
LIN28B-AS1			N4BP2
LINC00398			NACA
LINC00461			NACC1
LINC00467			NACC2
LINC00513			NANS
LINC00578			NBPF10
LINC00587			NBPF19
LINC01004			NBPF20
LINC01089			NBPF25P
LINC01100			NBPF9
LINC01126			NCALD
LINC01132			NCAPD2
LINC01221			NCLN
LINC01222			NCOR2
LINC01477			NDRG1
LINC01484			NDUFB8
LINC01578			NDUFS8
LINC01588			NEAT1
LINC01599			NECAB3
LINC01629			NECTIN4
LINC01719			NEDD4L
LINC01800			NEK8
LINC01816			NEO1
LINC01934			NFIB
LINC01948			NFKBID
LINC02021			NFYC
LINC02053			NFYC-AS1
LINC02080			NHLRC2
LINC02245			NINJ2
LINC02255			NIT1
LINC02288			NLGN1
LINC02362			NLRC5
LINC02363			NOL6
LINC02384			NOTCH2
LINC02387			NOTCH2NLA
LINC02422			NOTCH2NLB
LINC02427			NOTCH2NLC
LINC02453			NOTCH2NLR
LINC02573			NPRL2
LINC02579			NR1D1
LINC-PINT			NRP1
LIX1L			NRROS
LMNB1			NSMCE2
LMNB1-DT			NTM
LMO3			NTM-IT
LNPEP			NUAK1
LOC100130987			NUAK2
LOC100287808			NUBP1
LOC100294145			NUCB1
LOC100419583			NUCB1-AS1
LOC100420587			NUP62
LOC100500773			NXT1
LOC100505736			ODF3B
LOC100505921			OGDH
LOC100506100			ONECUT2
LOC100506178			ORAI1
LOC100507547			OSCP1
LOC100996263			OXLD1
LOC100996437			P4HB
LOC100996671			PAF1
LOC101927051			PAFAH1B3
LOC101927377			PAGR1
LOC101927476			PALM2
LOC101927795			PALM2-AKAP2
LOC101928120			PARD3
LOC101928140			PARP10
LOC101928163			PARP12
LOC101928166			PATJ
LOC101928254			PCBP1
LOC101928283			PCBP1-AS1
LOC101928343			PCBP2
LOC101928504			PCCA
LOC101928728			PCDH10
LOC101929380			PDE7A
LOC101929420			PDLIM4
LOC101929698			PDXP
LOC101929897			PER1
LOC102467080			PEX5L
LOC102723493			PFAS
LOC102723701			PFDN2
LOC102724297			PFN1
LOC102724596			PHF1
LOC105274304			PHF12
LOC105369728			PHLPP1
LOC105371267			PIK3AP1
LOC105372441			PIK3C3
LOC105372672			PIK3R5
LOC105373759			PKIB
LOC105373805			PLCG2
LOC105374988			PLEC
LOC105375218			PLEKHG2
LOC105375773			PLXNA4
LOC105376671			PNKP
LOC105377448			POPDC3
LOC105378047			PPP1R27
LOC105378137			PRCC
LOC112543491			PRDM1
LOC153684			PRDM15
LOC256880			PRDX2
LOC283045			PRIMPOL
LOC285762			PRR5
LOC285819			PRRT2
LOC339192			PSMB3
LOC374443			PSMB8
LOC388813			PSMB8-AS1
LOC400800			PSMB9
LOC541472			PSMD9
LOC641367			PSTPIP1
LOC648987			PTGES3
LOC730100			PTMA
LOC730338			PTPN7
LPO			PTPRC
LRCH4			PTPRJ
LRRC37A3			PTPRVP
LSM1			PUM2
LSM10			PVT1
LSM2			PXN
LTA4H			PXN-AS1
LTBP3			PYCR3
LUCAT1			PYGO2
LUZP6			RAB11FIP5
LY6E-DT			RAB31
LY9			RAB34
LYRM1			RAC2
LZTFL1			RALGDS
MACF1			RASA1
MAF1			RBCK1
MAFA			RCC1
MALAT1			RCC2
MAN1A1			RCSD1
MAN2A1			RELL2
MAP2K1			RGS13
MAP3K1			RHOB
MAP3K11			RHOF
MAP3K12			RHOH
MAP3K14			RHPN1
MAP3K14-AS1			RIMS2
MAP4K1			RIMS3
MAPKAPK2			RING1
MASCRNA			RNASET2
MAT2B			RNF157
MBD6			RNF167
MBNL1			RNF19A
MBNL1-AS1			RNF213
MBP			RNF43
MBTPS1			RNPEPL1
MCL1			RORB
MDC1			RORB-AS1
MDC1-AS1			RPA3
MDM2			RPGRIP1L
MDM4			RPL19
MED24			RPL23
MED26			RPL23A
MEF2C			RPLP0
MEF2C-AS1			RPTOR
MEF2C-AS2			RTBDN
MEF2D			RUNX1
MEPCE			RUNX2
METTL23			S100A2
MFSD11			S100A3
MFSD4A			S100A4
MFSD4A-AS1			S100A5
MGARP			S100A6
MGAT5			S1PR4
MGME1			SAE1
MIDN			SAMD12
MIR1204			SAMD3
MIR1207			SAMSN1
MIR1208			SAMSN1-AS1
MIR142			SBSPON
MIR147B			SDC1
MIR181A1HG			SEC1P
MIR193B			SEC31B
MIR193BHG			SEL1L
MIR196A1			SETDB1
MIR2052HG			SFTA3
MIR21			SFXN5
MIR219A1			SGMS1
MIR26B			SGMS1-AS1
MIR3139			SGSH
MIR3157			SH3GL2
MIR3175			SH3PXD2A
MIR365A			SH3PXD2A-AS1
MIR3662			SHARPIN
MIR3678			SHC1
MIR3680-1			SIAH3
MIR3680-2			SIM2
MIR3922			SLA
MIR4258			SLAMF7
MIR4280			SLC1A4
MIR4426			SLC22A4
MIR4437			SLC22A5
MIR4444-1			SLC25A11
MIR4444-2			SLC25A35
MIR4452			SLC25A45
MIR4466			SLC26A11
MIR4470			SLC27A5
MIR4471			SLC2A14
MIR4496			SLC35G6
MIR4512			SLC38A2
MIR4513			SLC39A4
MIR4521			SLC4A2
MIR4522			SLC5A3
MIR4736			SLC9A3R2
MIR4738			SMCO4
MIR5188			SMG9
MIR548A2			SMPDL3A
MIR550A1			SNAP47
MIR550B1			SNAR-B1
MIR5684			SNAR-B2
MIR6079			SNHG29
MIR6516			SNHG3
MIR6791			SNN
MIR6828			SNORA21
MIR6833			SNORA21B
MIR6847			SNORA63C
MIR6882			SNORA73B
MIR766			SNORD3J
MIR7848			SNORD42B
MIR9-2			SNORD49A
MKKS			SNORD49B
MKLN1			SNORD4A
MKS1			SNORD59A
MLLT6			SNORD59B
MORN2			SNORD65
MPST			SNTA1
MRPL24			SNX18
MRPL32			SOX5
MRPL51			SPAG7
MRPS12			SPATA20
MRPS14			SPON2
MRPS18B			SPRED2
MRPS7			SREBF1
MSC			SRPK2
MSC-AS1			ST3GAL1
MSH5			ST3GAL2
MSH5-SAPCD1			ST3GAL3
MSI2			STARD3NL
MSL1			STK40
MTERF3			STON2
MTF1			STX10
MTFR1			SUB1
MTMR14			SUPT3H
MTPN			SUPT4H1
MTRR			SYK
MVB12A			SYNGAP1
MXD1			SYNGR4
MXI1			SYPL1
MXRA7			SYT4
MYB			TAF1B
MYC			TAGLN2
MYO1D			TALAM1
MYO1E			TAP1
MYO5A			TARBP2
NAA15			TBC1D17
NACA			TCAF1
NACC1			TCF4
NANS			TCIRG1
NAT10			TENT5C
NBEAP1			TERT
NBPF1			TEX21P
NBPF10			TG
NBPF19			THBD
NBPF20			THRA
NBPF25P			TIFA
NBPF9			TMEM107
NCALD			TMEM139
NCAM2			TMEM143
NCAPD2			TMEM161B
NCOA2			TMEM161B-AS1
NCOR2			TMEM168
NDRG1			TMEM198B
NDUFB3			TMEM250
NDUFC1			TMPRSS11E
NDUFV2-AS1			TMPRSS5
NEAT1			TMPRSS6
NECAB3			TMSB4X
NECTIN4			TMUB1
NEK8			TMUB2
NEMP1			TNFAIP8
NEO1			TNS4
NEPRO			TOB2
NEU1			TOM1L2
NFE2L2			TOX2
NFE2L3			TP53TG3HP
NFIB			TP73
NFIX			TRA2A
NHLRC2			TRAF4
NIF3L1			TRAM2
NIT1			TRERF1
NLGN1			TRG-AS1
NLRC5			TRIB1
NOL4L			TRIB3
NOTCH2			TRIM13
NOTCH2NLA			TRIM28
NOTCH2NLB			TRIM59-IFT80
NOTCH2NLC			TRIM7
NOTCH2NLR			TRIO
NOTCH4			TRMT1
NPTX2			TRPS1
NR1D1			TSC22D4
NR3C1			TSHR
NR5A2			TSPOAP1
NRM			TSPOAP1-AS1
NSD3			TTC6
NSMCE2			TTLL6
NT5C3A			TTLL8
NTM			TUBB
NTM-IT			TUBD1
NUAK2			TULP2
NUB1			TVP23A
NUCB1			TXN
NUCB1-AS1			TXNDC11
NUP107			TXNDC2
ODF3B			TYMP
OGDH			TYRO3
ORC2			UBALD2
OTUD5			UBC
PABPC1L			UBE2M
PALLD			UBE2QL1
PALM2			UBQLN4
PALM2-AKAP2			UBTF
PANK2			UFC1
PARN			UMAD1
PARP10			UMODL1
PARP6			USF1
PATL2			USP10
PBX1			USP21
PBX2			UST
PBXIP1			VAPA
PCBP1			VARS
PCBP1-AS1			VEGFA
PCBP2			VIM
PCCA			VIM-AS1
PCDH17			VMP1
PCNX3			VOPP1
PCYT1A			WDR66
PDE4D			WDR97
PDE6D			WNK1
PDE7A			YWHAQ
PDLIM4			ZBTB4
PDXP			ZBTB45
PEBP1			ZBTB7B
PER1			ZC3H3
PEX5L			ZC3H4
PFAS			ZC3H7A
PFDN2			ZC3HAV1
PFKFB3			ZCCHC2
PHACTR4			ZDHHC14
PHC3			ZMYND8
PHF12			ZNF217
PIF1			ZNF330
PIGP			ZNF446
PIGV			ZNF487
PIK3C3			ZNF652
PIK3R5			ZNF775
PIM2			ZNRF1
PLAT			ZPBP2
PLEC			ZW10
PLEKHA2
PLEKHO2
PLK4
PLPP5
PLXNA2
PLXNA4
PML
PNKD
PNO1
POLB
POLR2K
POLR3GL
PPIL3
PPM1B
PPP1R10
PPP1R15B
PPP1R18
PPP2R5C
PPP3CC
PPP3R1
PPT2
PPT2-EGFL8
PRCC
PRDM1
PRDM15
PRDX2
PRIM1
PRIMPOL
PRKACB
PRKCI
PRKD3
PROK2
PRRT1
PRSS23
PSMA2
PSMB3
PSMB8
PSMB8-AS1
PSMB9
PSMD9
PTCSC1
PTDSS1
PTGES3
PTP4A2
PTPN13
PTPRK
PTPRM
PTRH2
PUF60
PVT1
PXN-AS1
PYGO2
QPCT
RAB11FIP1
RAB31
RAB34
RAB35
RAB37
RABGAP1L
RABGEF1
RAD1
RAD52
RAF1
RANGRF
RAP1B
RAPGEF1
RBKS
RBM26
RBM26-AS1
RCC1
RCSD1
RESF1
RFTN1
RHBDD1
RHOB
RHOF
RHOH
RHPN1
RIMS2
RING1
RNASEH2A
RNF157
RNF19A
RNF24
RNF43
RNF5
RNF5P1
RNFT1
RNFT1-DT
RNU6-2
RORA
RORA-AS1
RORA-AS2
RPA3
RPGRIP1L
RPL23A
RPL23AP32
RPL4
RPLP0
RPRD2
RPS27A
RPS2P32
RPS6KB1
RRAGD
RREB1
RRM2B
RRNAD1
RSBN1L
RSPH3
RTN4
RTP4
RUNX2
RXRB
SACM1L
SAE1
SAMD12
SAMD13
SAMD3
SAMSN1
SAMSN1-AS1
SARS2
SART3
SBNO1
SBSPON
SCAMP2
SCARB1
SCARNA16
SCHIP1
SEC11A
SEC14L1
SEC22B
SEC22B2
SEC22B3
SEL1L
SELPLG
SEMA4B
SERTAD2
SETD1B
SETD5
SF3B3
SGMS1
SH3RF2
SHARPIN
SHC1
SHF
SIM2
SINHCAF
SKIL
SLA
SLAMF1
SLAMF7
SLC11A1
SLC12A3
SLC1A4
SLC22A4
SLC22A5
SLC25A3
SLC25A31
SLC25A32
SLC25A35
SLC25A45
SLC35A2
SLC35A5
SLC35E1
SLC35E3
SLC35F2
SLC39A7
SLC44A4
SLC6A20
SLC7A14
SLC7A14-AS1
SLC9A9
SLK
SLX4IP
SMAD3
SMARCA4
SMG1P3
SMIM7
SNAPC5
SNHG12
SNHG16
SNHG20
SNHG26
SNHG3
SNHG5
SNORA119
SNORA16A
SNORA44
SNORA61
SNORA70G
SNORA73B
SNORD149
SNORD16
SNORD168
SNORD17
SNORD18A
SNORD18B
SNORD18C
SNORD1A
SNORD1B
SNORD1C
SNORD3J
SNORD42B
SNORD48
SNORD4A
SNORD50A
SNORD50B
SNORD52
SNORD59A
SNORD59B
SNORD93
SNORD99
SNTG1
SNX14
SNX18
SNX25
SNX5
SNX9
SOCS2
SOCS2-AS1
SOX5
SP1
SPAG1
SPAM1
SPARCL1
SPATA5L1
SPATS2L
SPEN
SPG11
SPG21
SPIDR
SPRED2
SPTBN1
SPTLC2
SREBF1
SRGAP1
SRPK2
SRSF1
SRSF7
SSSCA1
SSSCA1-AS1
ST3GAL1
ST3GAL3
STARD13
STARD3NL
STARD4
STARD4-AS1
STAT1
STAT4
STAT6
STK24
STK24-AS1
STK4
STK40
STK4-AS1
STN1
STOML1
STX10
SUB1
SUDS3
SULT1A1
SULT1A2
SUPT3H
SUPT4H1
SYCE3
SYNCRIP
SYNE1
TACC1
TAF11
TAF1B
TAGAP
TALAM1
TAOK3
TAP1
TAP2
TARBP1
TARBP2
TBC1D2B
TBC1D3P1-DHX40P1
TBCEL
TBL1XR1
TCP11
TENT5C
TERF1
TERT
TG
THADA
THRA
THUMPD3
THUMPD3-AS1
TIMP2
TIPIN
TLCD1
TM2D2
TMBIM1
TMCC2
TMEM107
TMEM143
TMEM14B
TMEM14EP
TMEM161B
TMEM161B-AS1
TMEM168
TMEM242
TMEM38A
TMOD2
TMOD3
TMPO
TMPO-AS1
TMPRSS6
TMSB4X
TNFAIP8
TNFSF9
TNPO2
TNXB
TOM1L2
TOMM34
TOMM7
TOP2A
TOR1AIP1
TOR1AIP2
TRA2A
TRAF3IP3
TRAF4
TRAF5
TRERF1
TRG-AS1
TRIB1
TRIM65
TRIM69
TRIO
TRIP10
TRIR
TRMO
TRMT1
TRNAU1AP
TSACC
TSC22D4
TSHR
TSPOAP1
TSPOAP1-AS1
TST
TSTD1
TTC3
TUBB
TUBD1
TULP2
TUT1
TXNDC11
TXNIP
TYMP
UBALD2
UBASH3B
UBC
UBE2J1
UBE2N
UBR5
UBR5-AS1
UFC1
ULK3
UMAD1
UMODL1
UMODL1-AS1
UNC13D
UNK
UQCRB
USF1
USP2
USP21
USP6NL
USP8
UST
UTP25
VAMP1
VAPA
VARS
VDAC3
VEZF1
VMP1
VOPP1
VPS52
WASHC5
WASL
WBP2
WDR92
WDR97
WSB1
WSCD2
WWTR1
XBP1
XPNPEP1
XRCC5
YWHAQ
YWHAZ
ZBTB12
ZBTB2
ZBTB38
ZBTB39
ZBTB7B
ZC3H15
ZC3H3
ZC3H4
ZC3H7A
ZCWPW1
ZDHHC12
ZFP36L2
ZHX2
ZKSCAN5
ZMYND8
ZNF100
ZNF217
ZNF281
ZNF365
ZNF394
ZNF398
ZNF423
ZNF425
ZNF487
ZNF518A
ZNF592
ZNF652
ZNF706
ZNF789
ZNRF2
ZSWIM2
ZWILCH
