# Supplementary material for: Primary effusion lymphoma enhancer connectome links super-enhancers to dependency factors
Source: Nat Commun. 2020 Dec 9;11:6318. doi: 10.1038/s41467-020-20136-w (PMC7726151; doi:10.1038/s41467-020-20136-w)
Supplement: Supplementary file 4 — Supplementary Data 2 [file 41467_2020_20136_MOESM4_ESM.xlsx]

## Sheet: Sheet1
									Table S1 Primers used in this study
									qRT-MYC-F	ACAGCTACGGAACTCTTGTGCGTA
									qRT-MYC-R	GCCCAAAGTCCAATTTGAGGCAGT
									MYCSE1isg-R1	aaacCCTAGAGTCTCAATTCTGGTC
									MYCSE1isg-F1	CACCGACCAGAATTGAGACTCTAGG
									MYCSE1isg-R2	aaacCGGTCTCATCTCTGCCATTTC
									MYCSE1isg-F2	CACCGAAATGGCAGAGATGAGACCG
									MYCSE1isg-F3	CACCGCTCTATCCAACACTCAGAG
									MYCSE1isg-R3	aaacCTCTGAGTGTTGGATAGAGC
									MYCSE2isg-R1	aaacCAGTGCTCCATACAAAGTGTC
									MYCSE2isg-F1	CACCGACACTTTGTATGGAGCACTG
									MYCSE2isg-R2	aaacCCTTGCAGCGATGCCTATCTC
									MYCSE2isg-F2	CACCGAGATAGGCATCGCTGCAAGG
									MYCSE2isg-R3	aaacacgtgactccaattcatccc
									MYCSE2isg-F3	CACCgggatgaattggagtcacgt
									qRT-MYCenhancer1-F	CACCTTCCAGTGGATTTCCT
									qRT-MYCenhancer1-R	GAACTTACTGGAGGGCAGAT
									qRT-MYCenhancer2-F	CAGGGATCATATCTGAAGCTGAAT
									qRT-MYCenhancer2-R	GTGTTTGACAGCAAGCTGAAC
									qRT-MYCcontrol-F	TTCCTTCTCCTGCCTGATTG
									qRT-MYCcontrol-R	ACTGGAAGCATTCCCTTTGA
									IRF4sg-F	CACCGGCAGGACTACAACCGCGAGG
									IRF4sg-R	aaacCCTCGCGGTTGTAGTCCTGCc
									MEF2Csg-F	caccgAGCAGACCTGGTGAGTTTCG
									MEF2Csg-R	aaacCGAAACTCACCAGGTCTGCTc
									qRT-IRF4-F1	GCTGATCGACCAGATCGACAG
									qRT-IRF4-R1	CGGTTGTAGTCCTGCTTGC
									qRT-DUSP22-F	AGCAGCGGATTCACCATCTC
									qRT-DUSP22-R	TGATGTATGCGATCACCAGTGT
									qRT-EXOC2-F	ATGTCTCGATCACGACAACCC
									qRT-EXOC2-R	GGCCAGTCCCCAGATTTTCT
									qRT-WRNIP1-F	CCGAGGAGATCCGACAGATG
									qRT-WRNIP1-R	GCTCTGCCCGAAGTAATCCTG
									IRF4SEisg-R1	aaacCGTGGACGTTCTTTCTGCCC
									IRF4SEisg-F1	CACCGGGCAGAAAGAACGTCCACG
									IRF4SEisg-R2	aaacTGGTGATACGTACAGAGAAC
									IRF4SEisg-F2	CACCGTTCTCTGTACGTATCACCA
									IRF4SEisg-R3	CACCGCTTCTAGAGTATGATCCCAG
									IRF4SEisg-F3	aaacCTGGGATCATACTCTAGAAGC
									IRF4SEisg-R4	aaacCGGTCTAGACAGTCCCATTGC
									IRF4SEisg-F4	CACCGCAATGGGACTGTCTAGACCG
									ChIPqRTIRF4SE-F	CCTCCTCATGCATTCCTTTCT
									ChIPqRTIRF4SE-R	CGGCTGTGGTCATCATCTATC
									ChIPqRTIRF4Promoter-F	TCACTTCAATTCACCAGCCTAA
									ChIPqRTIRF4Promoter-R	CCAGCTCCCTTGAGCTATTAAG
									ChIPqRTMCL1SE1 Negative C-F	GCACATCTTCCTGTTGCTTTG
									ChIPqRTMCL1SE1 Negative C-R	CCCACTCGCTCTCCTCTTA
									IRF4SEi3C-Anchor	TCACTTCAATTCACCAGCCTAAT
									IRF4SEi3C-P5	AGTCAGGAAAGAGTACAAACTTCA
									IRF4SEi3C-P4	ATAGGCATGCCAGTGGGTTT
									IRF4SEi3C-P3	CCTCACTGCCTTCCCATAAC
									IRF4SEi3C-P2	GGCCTCTGGTTCAGAATGAT
									IRF4SEi3C-P1	CCAGGTGACCTTCAGAGTTT
									qRT-CCND2-F	TTTGCCATGTACCCACCGTC
									qRT-CCND2-R	AGGGCATCACAAGTGAGCG
									qRT-MDM2-F	CAGTAGCAGTGAATCTACAGGGA
									qRT-MDM2-R	CTGATCCAACCAATCACCTGAAT
									qRT-GAPDH-F	ACTTCAACAGCGACACCCACTC
									qRT-GAPDH-R	TCTCTTCCTCTTGTGCTCTTGCT
									qRT-MCL1-F	GTGCCTTTGTGGCTAAACACT
									qRT-MCL1-R	AGTCCCGTTTTGTCCTTACGA
									MCL1SE1isg-R1	aaacCATTGACCCCATAATGACCTC
									MCL1SE1isg-F1	CACCGAGGTCATTATGGGGTCAATG
									MCL1SE1isg-R2	aaacCTGGGATCCCTAGGCTAAAAC
									MCL1SE1isg-F2	CACCGTTTTAGCCTAGGGATCCCAG
									MCL1SE2isg-R1	aaacccagaatatctgggactacaC
									MCL1SE2isg-F1	CACCGtgtagtcccagatattctgg
									MCL1SE2isg-R2	aaacacgttggaaatagagctggtC
									MCL1SE2isg-F2	CACCGaccagctctatttccaacgt
									CCND2SE1isg-R1	aaacCCGTGGTGTCTCTACCCCGAC
									CCND2SE1isg-F1	CACCGTCGGGGTAGAGACACCACGG
									CCND2SE1isg-R2	aaacCTGTGATAACTTCCGGGAGTC
									CCND2SE1isg-F2	CACCGACTCCCGGAAGTTATCACAG
									CCND2SE1isg-R3	CACCgcagtcgccaatctgacagg
									CCND2SE1isg-F3	aaaccctgtcagattggcgactgc
									CCND2SE2isg-R1	aaacCTGGGTACTGAGATCAGACTC
									CCND2SE2isg-F1	CACCGAGTCTGATCTCAGTACCCAG
									CCND2SE2isg-R2	aaacCTCGGATTTATGTGTCCCCTC
									CCND2SE2isg-F2	CACCGAGGGGACACATAAATCCGAG
									CCND2SE2isg-R3	CACCGTTCTCCTTAATAACgagag
									CCND2SE2isg-F3	aaacctctcGTTATTAAGGAGAAC
									MDM2SE1isg-R1	aaacCTGGTGTAGTGATTAACCTC
									MDM2SE1isg-F1	CACCGAGGTTAATCACTACACCAG
									MDM2SE1isg-R2	aaacACGTGCTGACCTATAATGTC
									MDM2SE1isg-F2	CACCGACATTATAGGTCAGCACGT
									MDM2SE1isg-R3	aaacCGCGACCTTTCTTGGGTCTAC
									MDM2SE1isg-F3	CACCGTAGACCCAAGAAAGGTCGCG
									MDM2SE2isg-R1	CACCGcttgatctatactctccctg
									MDM2SE2isg-F1	aaaccagggagagtatagatcaagC
									MDM2SE2isg-R2	aaacTGTGGTAGTCTAGCCTGCTTC
									MDM2SE2isg-F2	CACCGAAGCAGGCTAGACTACCACA
									MDM2SE2isg-R3	CACCGtgcccacccagattaagggt
									MDM2SE2isg-F3	aaacacccttaatctgggtgggcaC
									qRT-RAD51AP1-F	ATGACAAGCTCTACCAGAGAGAC
									qRT-RAD51AP1-R	CACATTAGTGGTGACTGTTGGAA
									qRT-FOXM1-F	CGTCGGCCACTGATTCTCAAA
									qRT-FOXM1-R	GGCAGGGGATCTCTTAGGTTC
									qRT-MRPL51-F	TCTCTTGGTGTGCCTAGATTGA
									qRT-MRPL51-R	CACTCCGAACATGGCCCTTTT
