# Supplementary material for: Primary effusion lymphoma enhancer connectome links super-enhancers to dependency factors
Source: Nat Commun. 2020 Dec 9;11:6318. doi: 10.1038/s41467-020-20136-w (PMC7726151; doi:10.1038/s41467-020-20136-w)
Supplement: Supplementary file 6 — Source Data [file 41467_2020_20136_MOESM6_ESM.xlsx]

## Sheet: Figure 2b
	Relative MYC expression
	JSC				BCBL1				GM
		MYC					MYC			MYC
	Ctrl	Rep1	1.02083		Ctrl	Rep1	0.980012		Ctrl	0.901917
		Rep2	0.964484			Rep2	0.970234			0.942585
		Rep3	1.01469			Rep3	1.04975			1.1555
	MYCSE1-1	Rep1	0.619167		MYCSE1-1	Rep1	0.634085		MYCSE1-1	0.816349
		Rep2	0.652451			Rep2	0.675994			0.940872
		Rep3	0.821166			Rep3	0.765467			1.09503
	MYCSE1-2	Rep1	0.562819		MYCSE1-2	Rep1	0.511501		MYCSE1-2	0.819403
		Rep2	0.56595			Rep2	0.536569			0.847674
		Rep3	0.646337			Rep3	0.590458			1.22645
	MYCSE1-3	Rep1	0.667114		MYCSE1-3	Rep1	0.542722		MYCSE1-3	0.941035
		Rep2	0.806027			Rep2	0.641647			1.00218
		Rep3	0.642423			Rep3	0.697277			1.18142
	MYCSE2-1	Rep1	0.821615		MYCSE2-1	Rep1	0.72503		MYCSE2-1	0.918944
		Rep2	0.858997			Rep2	0.804092			0.964834
		Rep3	0.728384			Rep3	0.683149			0.713325
	MYCSE2-2	Rep1	0.847188		MYCSE2-2	Rep1	0.857274		MYCSE2-2	1.14618
		Rep2	0.894351			Rep2	0.863489			1.17286
		Rep3	0.674736			Rep3	0.641288			0.976009
	MYCSE2-3	Rep1	0.784068		MYCSE2-3	Rep1	1.10874		MYCSE2-3	1.01858
		Rep2	0.67534			Rep2	1.06476			0.993107
		Rep3	0.627208			Rep3	0.846817			0.936321

## Sheet: Figure 2c
	Relative Luminiscence
	JSC	Ctrl	MYCSE1-1	MYCSE1-2	MYCSE1-3	MYCSE2-1	MYCSE2-2	MYCSE2-3
	REP1	0.977276	0.784374	0.847278	0.870691	0.719841	0.886532	0.821324
	REP2	1.02272	0.768727	0.905517	0.9239	0.727555	0.898241	0.852367
	REP3	1.0074	0.779472	0.783688	0.901216	0.732077	0.948128	0.897304
	REP4	0.992598	0.787693	0.767148	0.907895	0.699864	0.958552	0.830241
	BCBL1	Ctrl	MYCSE1-1	MYCSE1-2	MYCSE1-3	MYCSE2-1	MYCSE2-2	MYCSE2-3
	REP1	1.02236	0.81418	0.740232	0.831718	0.752397	0.817722	0.977658
	REP2	0.977639	0.856937	0.764147	0.84164	0.789739	0.83851	1.02393
	REP3	0.979061	0.743057	0.757728	0.836346	0.751577	0.947729	0.950094
	REP4	1.02094	0.794063	0.79248	0.966901	0.72367	1.00708	0.953008
	GM	Ctrl	MYCSE1-1	MYCSE1-2	MYCSE1-3	MYCSE2-1	MYCSE2-2	MYCSE2-3
	REP1	0.966101	0.945528	0.996715	1.0094	0.987054	0.942544	0.909159
	REP2	1.1039	0.978339	1.04931	0.988459	0.994608	1.02248	0.934505
	REP3	0.998446	0.900527	0.923447	0.851289	0.965019	0.924947	0.941571
	REP4	0.931554	0.9144	0.958183	0.853563	1.03732	0.947843	0.978378

## Sheet: Figure 2e
							Control	Enhancer 1
					Ctrl	REP1	0.839137	0.942599
						REP2	1.2717	0.97081
						REP3	0.889166	1.08659
					IRF4sg	REP1	1.01156	0.175544
						REP2	1.08955	0.243085
						REP3	1.4676	0.276127

## Sheet: Figure 2f
					MYC
		BCBL1	Ctrl	REP1	0.838972
				REP2	0.960725
				REP3	1.2003
			IRF4sg	REP1	0.544186
				REP2	0.551046
				REP3	0.630804
		JSC	Ctrl	REP1	0.881522
				REP2	0.927077
				REP3	1.1914
			IRF4sg	REP1	0.555212
				REP2	0.736193
				REP3	0.594034

## Sheet: Figure 2g
				Ctrl	MEF2Csg
		Ctrl	REP1	0.849752	0.953543
			REP2	1.02873	1.09393
			REP3	1.12151	0.952529
		MEF2Csg	REP1	1.2025	0.299322
			REP2	0.999812	0.357013
			REP3	0.797685	0.274485

## Sheet: Figure 2h
		BCBL1	Ctrl	REP1	1.00356
				REP2	1.01747
				REP3	0.978971
			MEF2Csg	REP1	0.642446
				REP2	0.685289
				REP3	0.632747
		JSC	Ctrl	REP1	0.97916
				REP2	1.06069
				REP3	0.960149
			MEF2Csg	REP1	0.810711
				REP2	0.796052
				REP3	0.700749

## Sheet: Figure 3b
		IRF4
	BCBL1	Ctrl	IRF4SE-sg1-1	IRF4SE-sg1-2	IRF4SE-sg1-3	IRF4SE-sg1-4
	REP1	1.16591	0.535688	0.159715	0.471289	0.49169
	REP2	0.944236	0.484093	0.154231	0.51457	0.520156
	REP3	0.908356	0.707425	0.201981	0.673984	0.66564
	REP4	0.926717	0.890144	0.243546	0.810834	0.802359
	REP5	1.0022	0.880089	0.256759	0.8629	0.92333
	REP6	1.05258	1.26093	0.323025	1.17579	1.0871
		IRF4
	JSC	Ctrl	IRF4SE-sg1-1	IRF4SE-sg1-2	IRF4SE-sg1-3	IRF4SE-sg1-4
	REP1	1.15569	0.881769	0.23564	0.723082	0.557204
	REP2	0.871007	0.924517	0.214974	0.853457	0.656608
	REP3	0.99343	1.10763	0.288248	0.97065	0.717636
	REP4	1.00974	0.845863	0.451426	0.941258	0.603422
	REP5	1.00878	0.738235	0.384894	0.971415	0.67103
	REP6	0.961359	1.01743	0.597136	1.43429	0.759473
		DUSP22
	BCBL1	Ctrl	IRF4sg1-2	IRF4sg1-4
	REP1	0.945197	0.289486	0.676414
	REP2	1.04851	0.263874	0.491496
	REP3	1.00629	0.355087	0.844019
		DUSP22
	JSC	Ctrl	IRF4sg1-2	IRF4sg1-4
	REP1	0.919264	0.299016	0.603547
	REP2	1.12082	0.316413	0.637598
	REP3	0.959913	0.302536	0.725634
		EXOC2
	BCBL1	Ctrl	IRF4sg1-2	IRF4sg1-4
	REP1	1.0074	0.989531	0.887441
	REP2	0.867304	0.990298	1.03259
	REP3	1.1253	1.2198	1.20944
		EXOC2
	JSC	Ctrl	IRF4sg1-2	IRF4sg1-4
	REP1	0.868763	1.02579	0.959363
	REP2	1.00998	1.13819	1.08484
	REP3	1.12126	1.33213	1.31204
		WRNIP1
	BCBL1	Ctrl	IRF4sg1-2	IRF4sg1-4
	REP1	0.935084	1.00473	1.05187
	REP2	1.07486	1.24627	1.03944
	REP3	0.990059	1.157	1.07719
		WRNIP1
	JSC	Ctrl	IRF4sg1-2	IRF4sg1-4
	REP1	0.958929	1.16814	1.17372
	REP2	1.13923	1.08845	1.17111
	REP3	0.901839	1.01567	1.17795

## Sheet: Figure 3c
			BCBL1	REP1	REP2	REP3	REP4
			Ctrl	0.961099	1.0389	1.03712	0.962876
			IRF4SE-sg1-1	0.814373	0.785276	0.964572	0.997747
			IRF4SE-sg1-2	0.348571	0.346261	0.546843	0.573638
			IRF4SE-sg1-3	0.796318	0.788976	0.972547	1.00697
			IRF4SE-sg1-4	0.816706	0.808093	1.00723	0.952125
			JSC	REP1	REP2	REP3	REP4
			Ctrl	1.03368	0.966317	0.998417	1.00158
			IRF4SE-sg1-1	0.961209	1.02531	0.739899	0.736898
			IRF4SE-sg1-2	0.237871	0.236108	0.33986	0.33672
			IRF4SE-sg1-3	1.13587	1.08606	0.761572	0.753391
			IRF4SE-sg1-4	0.723404	0.775735	0.733174	0.66647

## Sheet: Figure 3d
					Ctrl	IRF4SE-sg2
			MCL1SE	REP1	15.44	14.4203
				REP2	14.3367	14.418
				REP3	14.3537	13.9784
			IRF4 SE1	REP1	19.4787	4.18806
				REP2	18.5898	3.50037
				REP3	20.8572	3.67802
			IRF4 Promoter	REP1	7.51125	4.05366
				REP2	6.4779	3.66593
				REP3	6.9535	3.50283

## Sheet: Figure 3f
				Ctrl			IRF4SE-sg2
				REP1	REP2	REP3	REP1	REP2	REP3
			P1	1.21098	1.12721	0.661805	0.010114	0.008514	0.013927
			P2	0.805004	0.86963	1.32537	0.638265	0.333196	0.17586
			P3	1.12974	1.07793	0.792339	0.289649	0.147406	0.158926
			P4	0.968871	1.34499	0.686141	0.892587	1.2791	0.931877
			P5	0.506412	1.10571	1.38788	0.950063	0.62428	0.916456

[truncated: 19 more sheets: Figure 3h, Figure 3i, Figure 4b, Figure 4c, Figure 4e, Figure 4f, Figure 4h, Figure 4i, Figure 5a, Figure 5b, Figure 5c, Supplement Figure 2d, Supplement Figure 2e, Supplement Figure 2f, Supplement Figure 3b, Supplement Figure 3c, Supplement Figure 4a, Supplement Figure 4c, Supplement Figure 5b]
